# Supplementary material for: The relationship between the ‘‘Fujisawa point’’ and anatomical femorotibial angle following simulated open wedge high tibial osteotomy
Source: BMC Musculoskelet Disord. 2022 Aug 15;23:776. doi: 10.1186/s12891-022-05734-7 (PMC9377135; doi:10.1186/s12891-022-05734-7)
Supplement: Supplementary file 1 — Additional file 1. [file 12891_2022_5734_MOESM1_ESM.xlsx]

## Sheet: Sheet1
						Pre-planning measurements													Post-planning measurements
case	age	sex	height	weight	BMI	FTA	WBLratio(%)	lower leg length	femoral length	tibial length	Neck shaft angle	HKA	mLDFA	mMPTA	JLCA	JLO	femoral bowing	tibial bowing	FTA	opening gap	opening angle	HKA	mMPTA
1	40	M	163.5	76.8	28.7293	181.1	22.8	735.55	404.25	322.4	130.2	6.6	87	82	3	7	0.1	-1.9	170.5	12.54	10.5	-3.3	94
2	40	M	186	101	29.1941	178.4	33.4	912.03	485.71	420.41	135.8	2.2	85	82	1	7	-3.6	-1.8	171.2	9.34	7.4	-4.4	92
3	46	M	175	68.2	22.2694	181.8	14.99	804.72	422.95	374.4	127.2	7.5	88	81	2	2	0	3.6	169.6	16	12.2	-3.5	91
4	51	M	170	85	29.4118	181.4	8.52	796.85	435.61	354.79	117.1	8.7	85	80	2	3	-2.7	4.1	168	16.01	13.6	-2	90
5	53	M	183.5	152.3	45.2301	174.1	44.37	882.56	478.45	395.19	123.6	1.3	88	85	2	4	-2.5	-3.3	169.6	6.65	4.6	-3.6	93
6	53	M	179	81	25.2801	178.6	31.81	847.94	441.1	399.47	127.4	3.7	85	85	1	7	-4.2	2.3	171	10.7	7.5	-3.3	93
7	55	M	163.7	71.4	26.6441	180	17.5	747.13	394.64	345.13	123.7	7.1	87	82	2	0	-1.9	2.6	167.8	13.86	12.3	-3.7	91
8	58	M	173.5	73.8	24.5164	180.8	15.16	854.63	454.24	392.57	120.5	7.2	88	82	2	4	-3.2	0.9	169	16.02	12.3	-3.4	92
9	59	M	168	79.9	28.3092	179	27.4	828.45	436.71	382.54	127.8	4.3	85	86	2	4	-5.4	0.4	170.3	11.92	9.5	-3.7	93
10	60	M	172.5	75	25.2048	181.9	17.98	828.95	446.06	371.28	133.1	7.5	91	86	1	4	-0.2	1	171.1	13.45	11.3	-2.9	95
11	60	M	180.3	89.5	27.5316	180.3	13.91	839.67	459.79	373.54	129.9	7	90	84	4	1	-3.5	0.4	168.3	16.34	12.5	-3.8	97
12	61	M	174	85.1	28.1081	181.8	22.54	824.67	445.72	371.4	128.8	7.7	91	84	3	1	0.1	1	170.7	14.31	11.8	-2.4	93
13	63	M	168	71.8	25.4393	182.6	11.06	796.59	439.45	350.74	126.4	10.1	88	82	2	5	-4.9	1.1	168.5	19.06	14.9	-2.9	94
14	65	M	184.5	87.4	25.6755	178.8	16.2	902.61	481.57	414.53	119.7	7.2	93	85	4	2	-3.3	-2.4	167.5	14.25	11.4	-2.8	97
15	67	M	176	92.7	29.9264	179.5	22.2	883.95	472.09	405.71	134.6	6.2	91	84	6	0	-4.8	2.4	169.5	14.09	10.1	-3.4	94
16	67	M	171.2	85.7	29.2397	178.4	27.8	838.68	453.03	376.92	128.6	5.8	91	86	1	0	-0.5	-2	169.4	13.07	10	-2.7	95
17	68	M	166.2	67	24.2556	186.7	-7.3	769.76	425.05	341.81	126.1	14.1	90	76	2	3	-0.8	1	168.5	21.28	17.5	-2.6	94
18	68	M	164.4	66.6	24.6417	180.4	21.1	767.21	419.11	343.98	129.8	8.2	87	84	5	0	-3.7	-0.3	169.3	13.75	11.2	-1.9	96
19	68	M	161.8	92.4	35.2951	183.6	6.9	756.77	403.91	347.98	126.6	12	90	81	4	0	0.5	1.9	167.7	21.12	16.4	-2.7	98
20	68	M	171.2	85.7	29.2397	179.2	26.69	841.45	459.22	374.84	130.6	6.2	89	86	2	1	0.4	-0.5	170	14.68	11.1	-2.3	95
21	69	M	165.5	67	24.4613	185.5	15.56	752.49	428.98	318.78	126.2	11.5	92	82	4	2	-0.1	0.1	169.7	19.79	15.5	-3	93
22	69	M	180.1	99.9	30.7991	175.4	36.96	865.25	449.99	406.4	120.2	3.3	89	85	1	2	1.2	-0.5	168.5	10.36	7	-3	90
23	70	M	164.8	84	30.9289	179.2	18.86	788.26	416.46	365.29	122	6.5	87	80	4	3	-3.5	-1.8	168.3	13.01	10.8	-3.2	89
24	71	M	163	74.5	28.0402	182.2	19.17	760.59	413.78	341.95	135.2	7.4	90	86	5	1	1	0.2	170.4	14.54	11.9	-3.3	98
25	71	M	168	90	31.8878	177.4	34.53	811.8	434.8	368.25	131.4	3.3	86	80	2	6	-3.3	0.3	170.3	9.27	7.4	-2.9	93
26	72	M	170.5	67	23.0476	179.5	28.98	775.2	425.4	345.4	141	4.1	88	87	1	5	-2.4	-3.3	171.5	8.6	7.9	-3.2	95
27	72	M	167	62.5	22.4103	190.3	-26.74	767.08	422.73	349.13	115.9	17.4	93	82	5	1	8.4	1	168.2	26.48	22	-2.6	101
28	72	M	171.1	73.2	25.0041	182.2	14.6	813.02	441.16	366.32	126	8.5	91	84	1	1	-0.3	-1.5	169.9	14.9	12.5	-2.7	99
29	72	M	164.3	58.2	21.56	181.5	15.58	800.8	430.34	364.15	133	6.5	86	83	1	3	-1.3	0.1	170.3	13.07	11.3	-3.8	92
30	73	M	182.9	81.4	24.3331	182.5	11.31	838.11	458.64	376.24	128.9	7.6	90	82	3	1	1.3	0	170.2	13.86	11.9	-3.4	96
31	73	M	167	62.5	22.4103	185.3	-7.67	797.94	435.37	361.3	113.6	13.9	93	82	4	3	4.3	4.9	167.4	23.23	17.5	-2.5	97
32	75	M	157	59.3	24.0578	187.4	-3.899	733.21	398.76	329.63	125.7	13.6	92	79	2	2	5.1	1.5	170.2	19.36	17.1	-2.4	98
33	75	M	170.5	67	23.0476	178.9	33.94	781.26	419.55	354.31	134.1	2.6	90	84	1	3	0.2	-3.7	171.8	7.88	7.3	-3.7	95
34	77	M	157	59.3	24.0578	189.2	-8.98	737.29	404.12	329.89	129	14.4	95	81	2	1	6.2	1.5	170.9	21.3	18.2	-2.3	96
35	79	M	171	86.5	29.5818	178.5	27.83	832.42	450.59	372.88	134.6	4.8	90	87	3	2	-2.4	-2.3	169.9	10.92	9.5	-3	96
36	79	M	166	74.7	27.1084	182.4	15.15	754.57	406.38	343.35	119.7	8.9	97	90	1	6	1.4	-1.9	172.7	12.81	11	0	100
37	80	M	155.5	58.7	24.276	185	-2.02	768.61	419.04	344.9	128.6	11	89	82	3	4	-1.7	3.1	169.4	17.26	15.1	-2.9	95
38	68	M	164	79.7	29.6327	181.3	16.21	760.28	406.67	347.68	125.1	8.5	90	86	3	3	-0.2	-0.2	169	15.16	12.7	-2.8	97
39	67	M	174.5	69.5	22.8241	180.8	17.8	872.31	480.51	384.62	133.4	6.5	87	83	4	0	-3	-1	170	13.15	11.5	-3.1	96
40	64	M	167.3	99.8	35.6565	179.8	29.7	837.03	451.49	375.58	136.9	5.9	90	86	3	1	-0.3	0	170.5	12.44	8.9	-2.3	98
41	67	M	172	85	28.7317	181.3	15.3	806.95	434.9	367.67	122.3	7.7	85	84	1	3	-1	2.1	169.5	16.01	12.2	-3.1	93
42	68	F	144	51.4	24.7878	178	20.36	670.09	366.68	299.5	120.8	6.1	93	87	1	1	-0.7	1.2	168	9.8	10	-3.1	97
43	68	F	155.7	69.5	28.6687	177.2	27.4	757.82	410.3	339.54	125.7	4.7	86	84	3	0	0.2	-0.7	169.5	9.02	8.4	-2.6	90
44	68	F	155.2	51.9	21.5469	184.9	3.3	719.02	389.47	327.65	116.8	12.8	95	84	1	4	4.5	0.9	169.1	18.61	16.1	-1.6	95
45	68	F	160.7	57.3	22.1882	177.7	27.93	774.69	419.14	351.42	125.1	4.1	84	84	1	4	2.4	2.6	169.4	10.9	9.1	-3.4	89
46	68	F	155.1	54.2	22.5308	187	-12.96	743.49	401.33	339.84	132.1	12.5	89	81	1	4	0	2	170.2	17.21	17.3	-3.1	96
47	69	F	159.7	55	21.5652	180.3	23.4	751.93	406.23	339.65	128.5	6.8	89	83	2	3	-2.3	0	170.9	10.89	10	-1.9	93
48	69	F	150	51	22.6667	182.7	10.995	684.66	373.06	305.87	130.5	9.4	89	85	2	2	-0.5	-0.6	169.9	13.98	13.5	-2.3	94
49	69	F	155.2	51.9	21.5469	181	17.046	741.34	395.14	342.59	121.3	8.5	89	85	4	1	0	2.6	169.1	12.81	11	-2.4	95
50	67	F	163.8	67.4	25.1207	181.7	7.604	804.61	423.89	376.19	119.5	9.7	92	86	1	2	1.4	-1.1	168.8	16.6	13.7	-2.4	96
51	69	F	141	40.1	20.17	180.7	22.13	656.84	364.64	287.88	129.7	6.4	91	86	3	3	3	1.7	170	10.31	10.3	-3.2	98
52	69	F	151	57.8	25.3498	178.5	20.06	712.45	379.36	326.55	116.4	7.6	87	84	3	1	-0.5	-0.3	167.6	11.87	10.8	-2.3	93
53	70	F	160.3	68.5	26.6578	175.4	30.11	769.31	418.72	343.22	125.8	1.1	87	89	3	4	-6.8	3.2	169.5	7.06	6.4	-4.5	97
54	70	F	146.6	43.2	20.1009	186.5	-7.83	697.95	374.53	321.69	119.8	12.4	89	84	2	0	10.4	4.5	169.5	17.02	16.9	-3.1	99
55	70	F	155	69.3	28.845	178.8	28.74	705.36	383.94	317.99	134.4	4.6	88	84	4	2	4.1	3.6	169.8	10.53	9.2	-3.6	94
56	70	F	158.5	54	21.4949	185.1	4.34	743.1	415.04	325.31	129.5	10.3	93	82	2	1	2.4	0.1	171.1	16.9	14.8	-2.9	96
57	70	F	147.5	42.8	19.6725	181.2	16.9	672.31	344.99	320.97	129.9	8.4	87	82	1	1	0	4.9	169.1	13.23	12.3	-2.6	94
58	70	F	162.1	72.8	27.7055	179.1	22.99	764.11	413.7	345.8	128.3	5.8	88	87	2	3	-1.4	0.3	169.8	10.94	10.1	-2.7	95
59	71	F	149	68	30.6293	191.1	-18.16	712.2	396.43	314.59	130.2	15.5	93	82	1	0	13	4.2	171.9	21.12	19.9	-2.4	96
60	71	F	151.2	82.5	36.087	178.9	27.59	699.5	383.6	311.07	132.1	5.1	88	88	1	4	-2.4	-2.8	170.1	9.72	9	-3.2	94
61	71	F	155	57.5	23.9334	177.4	28.98	709.32	380.79	321.82	124.7	5.1	91	85	1	5	0	0	168.9	10.51	9	-3	94
62	72	F	152.5	49	21.0696	179.1	28	738.2	414.79	318.21	133.7	4.8	90	88	3	2	2.7	-1.4	170.8	9.88	8.8	-3	94
63	72	F	149	68	30.6293	187.3	-3.24	727.34	405.33	317.87	126.7	12.9	96	84	1	2	8.5	0.6	171	18.31	16.3	-2.4	99
64	73	F	147.2	43.8	20.2143	185.5	-2.79	690.83	381.34	306.86	131.6	11.9	92	82	1	3	4.9	0.2	170.2	15.22	14.9	-2.4	99
65	73	F	151	46.3	20.3061	180.2	25.65	695.29	386.43	306.04	137.1	6.3	89	85	4	2	-7.2	0	170.6	11.3	9.7	-2.5	94
66	74	F	147.2	43.8	20.2143	186.3	-6.06	710.19	399.16	309.33	130.3	12.6	90	84	1	0	1.8	-0.4	169.7	16.16	16.9	-2.5	100
67	74	F	157.1	44.7	18.1115	180.9	19.53	737.72	397.93	335.82	128.2	6.7	90	85	3	1	-0.3	0.7	170.1	11.94	11.4	-3.1	94
68	75	F	164.5	65.2	24.0944	177.3	31.81	748.46	412.46	330.5	111.2	3.4	88	85	3	0	-0.4	0	169.8	8.83	7.3	-3.4	94
69	75	F	148.2	67.9	30.9153	184.6	9.07	715.91	389.83	321.5	132.2	9.9	92	85	4	7	9	3.4	171.2	15.08	14.1	-2.4	97
70	75	F	152.2	45.4	19.5987	183.9	5.8	731.86	389.97	337.16	131.9	9.5	90	83	4	1	0.6	-0.7	170.6	13.92	13.5	-2.8	96
71	75	F	154	60.1	25.3415	176.1	41.83	723.57	397.64	320.12	136.5	1.9	88	89	1	0	-1.4	0	170.8	6.89	5.8	-3.1	95
72	75	F	155.2	42.6	17.6859	174.1	43.93	788.52	424.15	356.83	122	0.6	86	88	1	1	0.5	-4.6	169.5	5.03	5.2	-3.3	89
73	76	F	148	55	25.1096	178.1	28.37	695.37	379.8	313.17	121.3	4.7	86	87	5	4	2.2	2.7	169.4	9.44	8.9	-3.3	91
74	76	F	152.8	57.9	24.7989	178.6	25.54	766.66	415.66	346.73	124.9	5.1	91	85	3	1	-1.6	-2.9	169.5	10.33	9.1	-3.3	94
75	76	F	144	51.5	24.836	182.2	9.98	688.67	370.45	317.16	125.7	9	93	86	4	2	-1	-0.8	169.5	12.03	12.2	-2.7	97
76	77	F	154.9	56.4	23.5059	184.8	1.66	729.91	403.87	323.83	130.8	10.8	93	83	3	5	3	0.9	170	15.7	15	-2.6	96
77	77	F	153.1	55.2	23.5499	185.7	0.65	745.92	391.43	350.38	128.4	11.4	90	82	3	2	7.7	0	170.5	16.46	15.5	-2.6	95
78	77	F	152	53	22.9398	186.5	-1.22	743.91	412.21	329.75	129.6	12.4	94	86	6	0	5.8	2	171.5	16.07	15.3	-1.6	96
79	77	F	150.5	39.4	17.395	182.1	11.5	733	417	305.2	123.9	8.9	95	88	1	4	-1.2	-1.7	169.1	16.1	14.4	-2.5	97
80	82	F	150.8	55.3	24.3177	190.2	-23.88	745.85	411.65	335.2	125.6	17.3	94	80	8	9	2.5	2.4	169.1	25.57	21.4	-2.1	98
81	83	F	150	49.6	22.0444	182.9	5.95	734.54	398.59	331.09	124.8	9.7	93	84	3	2	-2.5	-2.1	169.7	12.8	12.7	-2.6	97
82	86	F	147	57.3	26.5167	178.6	28.67	698.64	380.28	312.38	122.7	5.2	93	87	3	5	4	-2.1	169.7	10.65	9.8	-3.1	95
Supplementary table
All raw data of demegraphic characteristics of the enrolled patients and pre-/post-planning angular and linear measurements
BMI: body mass index, FTA: femorotibial angle, WBL: weight bearing line, HKA: hip-knee-ankle angle
mLDFA: mechanical lateral distal angle, mMPTA: mechanical medial proximal tibial angle, JLCA: joint line convergence angle, JLO: joint line obliquity
